# Supplementary material for: Regulation of 2,4-diacetylphloroglucinol biosynthesis and biocontrol capacity by the BolA family protein IbaG in Pseudomonas fluorescens 2P24
Source: Microbiol Spectr. 2023 Sep 19;11(5):e00985-23. doi: 10.1128/spectrum.00985-23 (PMC10580914; doi:10.1128/spectrum.00985-23)
Supplement: Table S1 — Results of RNA-seq analysis. List of 705 genes with altered expression identified by comparison of the transcriptomes of the ibaG mutant and the wild type [a fold change of {greater than or equal to} 1 and a P value (adjusted) of < 0.05 were used to establish significance]. [file spectrum.00985-23-s0002.xlsx]

## Sheet: Sheet1
Table S1. Results of RNA-seq analysis. List of 705 genes with altered expression identified by comparison of the transcriptomes of the ibaG mutant and the wild type [a fold change of ≥ 1 and a P value (adjusted) of < 0.05 were used to establish significance].
Gene ID	MeanTPM (I)	MeanTPM (WT)	log2FoldChange	pValue	qValue	result	GeneName	GeneDescription
C0J56_00025	38.9	4.80333	3.01766	1.88e-16	1.26e-14	up	gabP	GABA permease
C0J56_00055	17.2433	50.3033	-1.54462	9.71e-09	2.85e-07	down	glyQ	glycine--tRNA ligase subunit alpha
C0J56_00115	16.31	7.95333	1.03613	0.000662574	0.00600445	up	C0J56_00115	hypothetical protein
C0J56_00125	79.5133	36.1633	1.13667	3.91e-08	1.03e-06	up	C0J56_00125	peptidase S8
C0J56_00465	3062.04	728.477	2.07154	2.8e-16	1.83e-14	up	C0J56_00465	hypothetical protein
C0J56_00505	20.51	6.69667	1.61481	0.00198864	0.0151637	up	C0J56_00505	DUF4381 domain-containing protein
C0J56_00630	52.7033	220.677	-2.06597	1.17e-14	6.79e-13	down	C0J56_00630	pyruvate carboxylase subunit A
C0J56_00635	79.3333	278.423	-1.81128	5.21e-06	8.72e-05	down	oadA	oxaloacetate decarboxylase subunit alpha
C0J56_00710	7.63	2.66	1.52026	0.000256751	0.00267163	up	C0J56_00710	SulP family inorganic anion transporter
C0J56_00720	7.66333	2.37333	1.69106	3.21e-07	7.23e-06	up	C0J56_00720	radical SAM protein
C0J56_00785	22.9367	61.15	-1.4147	3.4e-07	7.64e-06	down	purE	5-(carboxyamino)imidazole ribonucleotide mutase
C0J56_00790	22.7533	62.2633	-1.4523	2.93e-09	9.78e-08	down	C0J56_00790	5-(carboxyamino)imidazole ribonucleotide synthase
C0J56_00825	42.1333	98.8733	-1.23062	2.35e-06	4.29e-05	down	C0J56_00825	phosphate-binding protein
C0J56_00830	9	24.1267	-1.42263	3.29e-06	5.85e-05	down	C0J56_00830	phosphate ABC transporter permease
C0J56_00935	17.1567	62.68	-1.86924	5.08e-09	1.61e-07	down	C0J56_00935	LLM class flavin-dependent oxidoreductase
C0J56_00940	385.843	137.473	1.48886	2.74e-06	4.94e-05	up	C0J56_00940	hypothetical protein
C0J56_00950	571.037	150.41	1.92468	0.00015611	0.00173662	up	C0J56_00950	DUF883 domain-containing protein
C0J56_01140	347.603	130.3	1.4156	2.41e-10	9.03e-09	up	C0J56_01140	succinate-semialdehyde dehydrogenase I
C0J56_01145	336.46	124.69	1.43209	5.6e-07	1.2e-05	up	C0J56_01145	4-aminobutyrate--2-oxoglutarate transaminase
C0J56_01240	3.17333	1.56333	1.02137	0.000355562	0.0035483	up	C0J56_01240	TonB-dependent siderophore receptor
C0J56_01245	10.2033	3.67333	1.47388	5.48e-06	9.09e-05	up	C0J56_01245	peptide ABC transporter substrate-binding protein
C0J56_01250	10.2967	4.09333	1.33083	0.000636649	0.00580568	up	C0J56_01250	RNA polymerase subunit sigma
C0J56_01260	58.4167	26.98	1.11449	4.44e-06	7.68e-05	up	C0J56_01260	MxaD family protein
C0J56_01475	41.2667	18.8767	1.12837	0.00421871	0.0276402	up	C0J56_01475	ACR family transporter
C0J56_01535	8.79	18.76	-1.09372	0.00031859	0.00323483	down	C0J56_01535	ribose 5-phosphate isomerase A
C0J56_01565	32.34	115.243	-1.83329	1.84e-10	7e-09	down	C0J56_01565	phosphoglycerate dehydrogenase
C0J56_01680	4.43667	15.7433	-1.82719	0.000508219	0.00482352	down	C0J56_01680	taurine ABC transporter permease
C0J56_01865	42.7367	20.1667	1.0835	9.78e-07	1.98e-05	up	aguA	agmatine deiminase
C0J56_01875	58.98	158.893	-1.42976	0.000468627	0.00449913	down	C0J56_01875	outer membrane porin, OprD family
C0J56_01960	6.01333	12.3267	-1.03555	0.00165517	0.0129956	down	C0J56_01960	ATP-binding protein
C0J56_02040	16.41	50.6067	-1.62475	4.78e-10	1.7e-08	down	C0J56_02040	imidazoleglycerol-phosphate dehydratase HisB
C0J56_02100	13.6333	38.3433	-1.49184	1.41e-07	3.47e-06	down	C0J56_02100	rhodanese-like domain-containing protein
C0J56_02105	19.4733	39.39	-1.01633	0.00296918	0.0209644	down	grxD	glutaredoxin 3
C0J56_02165	82.2167	188.453	-1.1967	0.00023205	0.00244135	down	typA	translational GTPase TypA
C0J56_02230	58.0767	11.14	2.38221	1.68e-14	9.66e-13	up	C0J56_02230	formimidoylglutamate deiminase
C0J56_02245	70.2867	5.3	3.72919	1.75e-13	8.95e-12	up	hutU	urocanate hydratase
C0J56_02250	21.6033	3.28667	2.71656	2.51e-08	6.98e-07	up	C0J56_02250	cytosine permease
C0J56_02290	764.59	139.647	2.45291	0.000273986	0.00281634	up	hutG	N-formylglutamate deformylase
C0J56_02295	65.8667	8.39667	2.97166	0.00011378	0.00133732	up	C0J56_02295	Lrp/AsnC family transcriptional regulator
C0J56_02300	95.36	20.18	2.24046	8.62e-06	0.00013742	up	C0J56_02300	glycine/betaine ABC transporter substrate-binding protein
C0J56_02305	24.3767	6.1	1.99862	9.9e-06	0.000156536	up	C0J56_02305	lipase
C0J56_02405	2128.53	844.323	1.33399	3.62e-11	1.48e-09	up	C0J56_02405	poly(3-hydroxyalkanoate) granule-associated protein PhaF
C0J56_02435	61.1033	160.687	-1.39493	4.46e-05	0.000589726	down	C0J56_02435	1-(5-phosphoribosyl)-5-((5- phosphoribosylamino)methylideneamino)imidazole-4- carboxamide isomerase
C0J56_02445	82.5833	542.253	-2.71504	8.34e-22	7.71e-20	down	hslU	HslU--HslV peptidase ATPase subunit
C0J56_02450	120	961.32	-3.00198	2.03e-23	1.97e-21	down	C0J56_02450	ATP-dependent protease subunit HslV
C0J56_02475	90.6867	214.33	-1.24087	0.00143146	0.0116154	down	C0J56_02475	malate dehydrogenase
C0J56_02530	17.5467	63.1233	-1.84698	1.68e-05	0.000249778	down	C0J56_02530	glutamate synthase large subunit
C0J56_02535	44.3733	185.623	-2.06461	4.77e-05	0.000626196	down	C0J56_02535	glutamate synthase small subunit
C0J56_02610	132.59	57.6867	1.20066	0.000398197	0.00391337	up	C0J56_02610	MFS transporter
C0J56_02765	15.6433	7.59667	1.04211	0.000413299	0.00405493	up	C0J56_02765	hydrolase
C0J56_02990	10.09	20.7	-1.0367	0.00796704	0.0457123	down	C0J56_02990	toluene tolerance protein
C0J56_03235	66.83	145.313	-1.1206	7.93e-07	1.65e-05	down	C0J56_03235	ATP phosphoribosyltransferase regulatory subunit
C0J56_03335	43.53	102.677	-1.23803	0.00299409	0.0211147	down	C0J56_03335	hypothetical protein
C0J56_03340	83.1533	271.177	-1.70539	3.57e-06	6.3e-05	down	C0J56_03340	TIGR00730 family Rossman fold protein
C0J56_03415	2.77	0.95	1.54389	0.00482991	0.0309476	up	C0J56_03415	protein hupE
C0J56_03435	3.75667	10.9667	-1.5456	3.07e-05	0.000427956	down	C0J56_03435	TetR family transcriptional regulator
C0J56_03480	2.76	9.25	-1.74479	4.98e-05	0.000647804	down	C0J56_03480	heat-shock protein
C0J56_03680	32.55	69.8467	-1.10153	0.00176704	0.0137348	down	purH	bifunctional phosphoribosylaminoimidazolecarboxamide formyltransferase/inosine monophosphate cyclohydrolase
C0J56_03820	165.16	81.6867	1.01569	0.00671894	0.0399596	up	C0J56_03820	acyl dehydratase
C0J56_03835	93.1467	635.087	-2.76938	8.64e-08	2.21e-06	down	C0J56_03835	bile acid:sodium symporter
C0J56_03890	24.72	8.07	1.61504	3.55e-16	2.3e-14	up	C0J56_03890	MFS transporter
C0J56_04055	13.5433	3.17667	2.092	1.92e-06	3.6e-05	up	C0J56_04055	cupin domain-containing protein
C0J56_04125	1.11333	0.376667	1.56353	0.000128943	0.00147675	up	C0J56_04125	toxin
C0J56_04250	3.59333	15.0167	-2.06317	0.00394669	0.0262121	down	C0J56_04250	transketolase
C0J56_04330	19.27	45.8567	-1.25077	0.000136978	0.0015657	down	C0J56_04330	serine recombinase
C0J56_04335	68.75	31.6067	1.12113	6.22e-05	0.000785144	up	C0J56_04335	hypothetical protein
C0J56_04405	18.91	45.86	-1.27809	0.00128834	0.0106019	down	C0J56_04405	oxidoreductase
C0J56_04410	9.49	28.11	-1.5666	0.00111117	0.00927514	down	C0J56_04410	L-lactate permease
C0J56_04420	28.7633	64.1567	-1.15737	3.71e-07	8.25e-06	down	smpB	SsrA-binding protein SmpB
C0J56_04450	93.07	28.3567	1.71463	6.23e-14	3.36e-12	up	C0J56_04450	DNA repair protein RecN
C0J56_04455	65.2633	743.953	-3.51087	1.23e-50	3.77e-48	down	C0J56_04455	nucleotide exchange factor GrpE
C0J56_04460	367.91	2079.02	-2.49848	1.55e-17	1.1e-15	down	C0J56_04460	molecular chaperone DnaK
C0J56_04465	30.4767	167.647	-2.45965	3.84e-09	1.25e-07	down	dnaJ	molecular chaperone DnaJ
C0J56_04470	39.5867	142.057	-1.84338	4.52e-05	0.000595778	down	C0J56_04470	4-hydroxy-tetrahydrodipicolinate reductase
C0J56_04495	22.87	51.8033	-1.17959	8.37e-05	0.00101623	down	C0J56_04495	ribosome assembly RNA-binding protein YhbY
C0J56_04540	54.92	124.98	-1.18629	4.01e-05	0.000537789	down	C0J56_04540	ribosome maturation factor RimP
C0J56_04545	105.183	239.9	-1.18953	3.28e-05	0.000451589	down	nusA	transcription termination/antitermination protein NusA
C0J56_04695	8.06	25.8233	-1.67982	7.11e-06	0.000115545	down	C0J56_04695	peptide chain release factor 3
C0J56_04760	309.473	125.797	1.29872	4.24e-10	1.52e-08	up	C0J56_04760	hypothetical protein
C0J56_04855	32.43	69.56	-1.10093	0.00164525	0.0129527	down	C0J56_04855	Asp-tRNA(Asn)/Glu-tRNA(Gln) amidotransferase subunit GatC
C0J56_04890	95.2	239.777	-1.33266	0.000120201	0.00139309	down	C0J56_04890	carbon-nitrogen hydrolase
C0J56_04910	11.4367	0.826667	3.79022	2.27e-07	5.4e-06	up	C0J56_04910	FagA protein
C0J56_04915	16.3467	2.05	2.9953	3.67e-08	9.78e-07	up	aspA	aspartate ammonia-lyase
C0J56_04920	27.3367	3.14667	3.11894	4.04e-10	1.47e-08	up	C0J56_04920	hypothetical protein
C0J56_04925	32.5967	3.15667	3.36825	4.79e-10	1.7e-08	up	C0J56_04925	superoxide dismutase [Mn]
C0J56_04930	13.36	2.07333	2.6879	6.79e-09	2.07e-07	up	C0J56_04930	ZIP family metal transporter
C0J56_05010	0.0001	173.317	-20.725	1.26e-20	1.08e-18	down	C0J56_05010	BolA family transcriptional regulator
C0J56_05015	72.7033	180.393	-1.31105	8.46e-09	2.54e-07	down	murA	UDP-N-acetylglucosamine 1-carboxyvinyltransferase
C0J56_05255	37.2	95.0867	-1.35394	1.4e-06	2.71e-05	down	C0J56_05255	inositol monophosphatase
C0J56_05270	40.4567	131.037	-1.69552	1.77e-07	4.28e-06	down	iscR	Fe-S cluster assembly transcriptional regulator IscR
C0J56_05275	103.247	244.347	-1.24283	0.000384953	0.00379603	down	C0J56_05275	IscS subfamily cysteine desulfurase
C0J56_05510	49.2333	114.59	-1.21877	7.84e-05	0.000954405	down	C0J56_05510	signal recognition particle protein
C0J56_05690	53.5133	115.38	-1.10842	0.000498234	0.00475981	down	lysS	lysine--tRNA ligase
C0J56_05725	3231.55	834.367	1.95347	7.4e-05	0.000910826	up	C0J56_05725	hypothetical protein
C0J56_05730	3558.29	1031.8	1.78603	0.000359321	0.00357356	up	C0J56_05730	chromosome partitioning protein ParA
C0J56_05745	66.47	161.933	-1.28462	1.21e-07	3.01e-06	down	C0J56_05745	adenylate kinase
C0J56_05785	58.4867	122.167	-1.06267	0.000143627	0.0016289	down	C0J56_05785	TetR family transcriptional regulator
C0J56_05895	384.497	1011.7	-1.39574	6.75e-06	0.000110259	down	rpsB	30S ribosomal protein S2
C0J56_06015	39.2467	13.75	1.51314	0.000141883	0.00161511	up	C0J56_06015	S-(hydroxymethyl)glutathione dehydrogenase/class III alcohol dehydrogenase
C0J56_06020	50.9533	20.5267	1.31168	0.00105864	0.00895226	up	fghA	S-formylglutathione hydrolase
C0J56_06055	31.4233	134.227	-2.09476	6.13e-05	0.000777071	down	C0J56_06055	hypothetical protein
C0J56_06060	42.9033	109.54	-1.3523	2.3e-06	4.22e-05	down	C0J56_06060	ferredoxin
C0J56_06080	785.887	17.2433	5.51021	7.8e-132	4.54e-128	up	C0J56_06080	hypothetical protein
C0J56_06085	120.18	4.92333	4.60942	4.97e-33	7.23e-31	up	C0J56_06085	Com family DNA-binding transcriptional regulator
C0J56_06090	381.653	7.65333	5.64003	8e-88	1.55e-84	up	C0J56_06090	dockerin
C0J56_06095	212.54	8.40333	4.66063	2.59e-69	1.88e-66	up	C0J56_06095	pyocin R2, holin
C0J56_06100	153.697	4.18	5.20044	7.52e-39	1.41e-36	up	C0J56_06100	hypothetical protein
C0J56_06105	128.343	4.76	4.7529	3.9e-79	5.67e-76	up	C0J56_06105	phage baseplate assembly protein V
C0J56_06110	112.197	3.74667	4.90428	2.11e-48	5.84e-46	up	C0J56_06110	phage baseplate protein
C0J56_06115	137.373	5.09667	4.7524	5.44e-90	1.58e-86	up	C0J56_06115	baseplate J protein
C0J56_06120	141.49	2.51667	5.81304	9e-69	5.82e-66	up	C0J56_06120	phage tail protein I
C0J56_06125	127.747	4.77667	4.74114	6.87e-72	6.66e-69	up	C0J56_06125	phage tail protein
C0J56_06130	215.783	8.31667	4.69743	4.61e-56	2.06e-53	up	C0J56_06130	hypothetical protein
C0J56_06135	249.677	5.99	5.38136	4.48e-54	1.74e-51	up	C0J56_06135	hypothetical protein
C0J56_06140	356.097	11.5767	4.94298	2.63e-70	2.18e-67	up	C0J56_06140	phage tail protein
C0J56_06145	256.697	9.24667	4.79499	2.08e-53	7.55e-51	up	C0J56_06145	phage tail protein
C0J56_06150	153.37	6.00667	4.67431	7.3e-45	1.7e-42	up	C0J56_06150	phage tail assembly protein
C0J56_06155	79.43	4.02667	4.30203	1.47e-51	5.02e-49	up	C0J56_06155	phage tail tape measure protein
C0J56_06160	78.8567	3.54	4.47741	2.06e-21	1.85e-19	up	C0J56_06160	hypothetical protein
C0J56_06165	62.0967	3.96	3.97094	3.64e-19	2.86e-17	up	C0J56_06165	phage tail protein
C0J56_06170	77.85	4.61333	4.07682	9.66e-41	2.01e-38	up	C0J56_06170	phage tail protein
C0J56_06180	83.67	3.69333	4.50172	9.73e-29	1.18e-26	up	C0J56_06180	hypothetical protein
C0J56_06185	269	13.2633	4.34209	3.29e-29	4.07e-27	up	C0J56_06185	DUF2635 domain-containing protein
C0J56_06190	243.643	9.96667	4.61152	1.13e-76	1.32e-73	up	C0J56_06190	phage tail protein
C0J56_06195	127.393	6.09333	4.38591	3.71e-38	6.74e-36	up	C0J56_06195	phage tail protein
C0J56_06200	118.9	7.40667	4.00478	6.72e-24	6.74e-22	up	C0J56_06200	ArsR family transcriptional regulator
C0J56_06205	75.35	5.42333	3.79636	1.42e-48	4.13e-46	up	C0J56_06205	phage tail protein
C0J56_06210	74.0067	6.4	3.53151	1.04e-39	2.02e-37	up	C0J56_06210	hydroxyacid dehydrogenase
C0J56_06215	56.6867	8.36667	2.76028	1.72e-20	1.45e-18	up	C0J56_06215	baseplate protein
C0J56_06230	50.8767	5.08333	3.32316	2.4e-30	3.03e-28	up	C0J56_06230	phage baseplate assembly protein V
C0J56_06235	30.8533	2.74333	3.49142	2.03e-14	1.15e-12	up	C0J56_06235	hypothetical protein
C0J56_06240	49.4	5.17667	3.25442	8.88e-22	8.07e-20	up	C0J56_06240	baseplate J protein
C0J56_06245	59.3333	5.86667	3.33823	9.66e-35	1.56e-32	up	C0J56_06245	phage tail protein
C0J56_06250	44.82	3.27667	3.77384	1.03e-20	8.95e-19	up	C0J56_06250	phage tail protein
C0J56_06255	84.2633	9.95	3.08214	3.3e-31	4.36e-29	up	C0J56_06255	hypothetical protein
C0J56_06260	17.9367	1.83	3.293	5.9e-15	3.54e-13	up	C0J56_06260	lysozyme
C0J56_06265	19.47	2.89	2.75211	3.71e-16	2.37e-14	up	C0J56_06265	lysis protein
C0J56_06280	282.62	140.96	1.00358	2.03e-06	3.79e-05	up	C0J56_06280	recombination regulator RecX
C0J56_06295	35.9833	78.2667	-1.12107	0.000750767	0.00666864	down	C0J56_06295	hypothetical protein
C0J56_06355	10.3033	25.3533	-1.29906	4.12e-06	7.18e-05	down	C0J56_06355	30S ribosomal protein S12 methylthiotransferase RimO
C0J56_06690	910.98	379.267	1.26421	0.00827457	0.0472902	up	C0J56_06690	DUF5064 domain-containing protein
C0J56_06715	93.3933	44.93	1.05564	0.000803292	0.00710139	up	arcD	arginine-ornithine antiporter
C0J56_06725	11.05	1.73333	2.67243	6.88e-07	1.45e-05	up	C0J56_06725	DUF454 domain-containing protein
C0J56_06730	14.8367	3.44333	2.10729	3.77e-07	8.33e-06	up	C0J56_06730	biliverdin-producing heme oxygenase
C0J56_06735	4.53	1.81667	1.31822	7.49e-05	0.000917102	up	C0J56_06735	TonB-dependent hemoglobin/transferrin/lactoferrin family receptor
C0J56_06755	54.2567	129.1	-1.25062	0.00838382	0.047687	down	C0J56_06755	phosphogluconate dehydratase
C0J56_06810	27.5833	105.113	-1.93008	0.00529206	0.0333216	down	C0J56_06810	D-hexose-6-phosphate mutarotase
C0J56_06815	13.72	31.94	-1.21908	0.000328204	0.00331509	down	C0J56_06815	transcriptional regulator HexR
C0J56_06900	120.777	43.0133	1.48949	0.00158941	0.0125812	up	C0J56_06900	CsbD family protein
C0J56_06925	46.5733	95.3733	-1.03408	0.00393736	0.0261801	down	C0J56_06925	LacI family transcriptional regulator
C0J56_06930	218.29	439.927	-1.01102	0.008369	0.047687	down	C0J56_06930	gluconokinase
C0J56_06995	234.287	639.497	-1.44866	2.59e-06	4.73e-05	down	C0J56_06995	superoxide dismutase [Fe]
C0J56_07000	20	183.88	-3.20069	2.87e-24	2.99e-22	down	C0J56_07000	lysine transporter LysE
C0J56_07025	19.9833	46.4933	-1.21823	1.18e-06	2.32e-05	down	C0J56_07025	RNA polymerase-associated protein RapA
C0J56_07035	14.27	36.3133	-1.34751	1.59e-05	0.000237702	down	C0J56_07035	anion permease
C0J56_07315	7.31667	3.15	1.21583	0.000864424	0.00749511	up	C0J56_07315	hypothetical protein
C0J56_07320	29.8667	11.8167	1.33771	6.99e-05	0.000867692	up	C0J56_07320	type I secretion protein
C0J56_07510	44.0933	107.607	-1.28714	1.23e-05	0.000188646	down	C0J56_07510	4-hydroxy-tetrahydrodipicolinate synthase
C0J56_07550	25.8967	12.74	1.0234	0.0024269	0.0176496	up	C0J56_07550	cupin
C0J56_07595	21.28	9.9	1.104	0.000970733	0.00830548	up	C0J56_07595	LysR family transcriptional regulator
C0J56_07600	28.7767	14.15	1.0241	0.00569793	0.0353041	up	C0J56_07600	glutamine synthetase
C0J56_07605	3.86333	1.61	1.26279	0.000161782	0.0017895	up	C0J56_07605	phosphoethanolamine transferase
C0J56_07650	3.54	13.05	-1.88223	7.55e-05	0.000922803	down	C0J56_07650	23S rRNA methyltransferase
C0J56_07715	96.4	329.027	-1.7711	3.84e-10	1.41e-08	down	C0J56_07715	MFS transporter
C0J56_07720	70.6767	255.33	-1.85306	3.14e-06	5.65e-05	down	C0J56_07720	hypothetical protein
C0J56_07725	54.9633	222.827	-2.01938	2.92e-07	6.73e-06	down	C0J56_07725	allophanate hydrolase
C0J56_07730	49.8133	204.777	-2.03945	5.61e-10	1.98e-08	down	C0J56_07730	allophanate hydrolase
C0J56_07865	16.8867	33.8633	-1.00384	1.19e-05	0.000183195	down	C0J56_07865	RNA helicase
C0J56_07915	8.9	3.98333	1.15983	0.000452792	0.00436873	up	C0J56_07915	transposase
C0J56_07960	17.52	35.34	-1.0123	0.000217833	0.00231692	down	C0J56_07960	hypothetical protein
C0J56_08110	132.413	371.807	-1.4895	6.77e-11	2.72e-09	down	C0J56_08110	phosphohydrolase
C0J56_08115	159.2	419.8	-1.39886	1.07e-10	4.19e-09	down	C0J56_08115	DUF962 domain-containing protein
C0J56_08130	15.6233	36.7567	-1.2343	6.48e-06	0.000106565	down	C0J56_08130	NAD(P)H nitroreductase
C0J56_08155	47.58	108.623	-1.19091	0.000624193	0.00570999	down	flgF	flagellar basal body rod protein FlgF
C0J56_08820	54.4633	138.017	-1.34149	4.78e-05	0.000626196	down	C0J56_08820	hypothetical protein
C0J56_08835	29.0467	71.3333	-1.2962	1.83e-05	0.000267464	down	C0J56_08835	ABC transporter
C0J56_08865	19.9767	51.48	-1.3657	3.86e-06	6.78e-05	down	C0J56_08865	3-deoxy-7-phosphoheptulonate synthase
C0J56_08905	167.487	371.49	-1.14928	0.00461486	0.0297334	down	C0J56_08905	elongation factor P
C0J56_08960	44.0233	169.89	-1.94826	1.19e-06	2.34e-05	down	C0J56_08960	ATP-dependent RNA helicase
C0J56_08980	172.277	841.9	-2.28892	9.34e-16	5.91e-14	down	C0J56_08980	protease HtpX
C0J56_09180	5.23	2.34	1.1603	0.000116416	0.00136006	up	C0J56_09180	GNAT family N-acetyltransferase
C0J56_09235	7.02667	3.07667	1.19147	2.22e-05	0.000318781	up	C0J56_09235	diaminobutyrate--2-oxoglutarate transaminase
C0J56_09430	4.52	2.03	1.15484	0.00849735	0.0481027	up	C0J56_09430	invasion protein IagB
C0J56_09740	55.3967	115.537	-1.06048	0.000221833	0.00235515	down	C0J56_09740	sulfurtransferase TusA
C0J56_09755	757.757	2064.36	-1.44589	1.13e-05	0.000177144	down	C0J56_09755	hypothetical protein
C0J56_09775	17.5667	42.1333	-1.26212	1.28e-06	2.52e-05	down	C0J56_09775	ABC transporter ATP-binding protein
C0J56_09825	138.573	45.47	1.60766	1.19e-15	7.35e-14	up	C0J56_09825	CDP-glycerol--UDP-pyrophosphoryl-N- acetylglucosaminyl-N-acetylmannosamine glycerophosphotransferase
C0J56_09830	137.777	49.3433	1.4814	1.8e-17	1.26e-15	up	C0J56_09830	transcriptional repressor LexA
C0J56_09860	46.4467	143.4	-1.6264	6.8e-05	0.00084673	down	C0J56_09860	glyceraldehyde-3-phosphate dehydrogenase
C0J56_09935	63.12	127.16	-1.01048	4.08e-05	0.000545925	down	C0J56_09935	hypothetical protein
C0J56_09965	3.93	1.01333	1.95542	0.00365495	0.0248033	up	C0J56_09965	Pyocin activator protein PrtN
C0J56_10005	3.48333	0.643333	2.43683	0.00784755	0.045205	up	C0J56_10005	DNA-binding protein
C0J56_10010	14.32	4.78333	1.58194	5.3e-07	1.15e-05	up	C0J56_10010	hypothetical protein
C0J56_10075	4.02333	1.41333	1.50929	0.000601322	0.00552684	up	C0J56_10075	phage portal protein
C0J56_10080	7.57	3.18	1.25127	2.13e-05	0.000306946	up	C0J56_10080	Clp protease ClpP
C0J56_10085	8.93333	2.86667	1.63982	0.000604193	0.00554447	up	C0J56_10085	head decoration protein
C0J56_10140	9.11333	3.83667	1.24813	3.29e-05	0.000451766	up	C0J56_10140	hypothetical protein
C0J56_10145	7.83333	2.98	1.39431	0.00301522	0.021238	up	C0J56_10145	phage tail protein
C0J56_10150	4.70333	1.43667	1.71096	0.0045113	0.029163	up	C0J56_10150	phage major tail tube protein
C0J56_10160	6.93333	3.37	1.0408	6.88e-06	0.00011217	up	C0J56_10160	phage tail tape measure protein
C0J56_10205	9.03667	3.84333	1.23343	0.00317573	0.0220482	up	C0J56_10205	hypothetical protein
C0J56_10210	20.2833	8.15667	1.31424	0.000340782	0.00343022	up	C0J56_10210	peptidase S24
C0J56_10215	13.3967	6.16333	1.12009	1.14e-05	0.000177965	up	C0J56_10215	DNA polymerase V subunit UmuC
C0J56_10245	12.5367	4.15667	1.59265	5.95e-08	1.55e-06	up	C0J56_10245	putative DNA modification/repair radical SAM protein
C0J56_10250	11.2633	2.99	1.91342	7.86e-10	2.74e-08	up	C0J56_10250	hypothetical protein
C0J56_10280	1.71333	79.9333	-5.54392	1.08e-47	2.86e-45	down	C0J56_10280	amino acid:proton symporter
C0J56_10285	8.93	118.533	-3.73049	5.04e-45	1.22e-42	down	C0J56_10285	aspartate racemase
C0J56_10400	8.44	18.9433	-1.16638	0.00317448	0.0220482	down	C0J56_10400	hypothetical protein
C0J56_10425	25.2067	55.0067	-1.1258	3.23e-06	5.78e-05	down	C0J56_10425	bifunctional methylenetetrahydrofolate dehydrogenase/methenyltetrahydrofolate cyclohydrolase FolD
C0J56_10450	58.88	202.447	-1.78169	1.26e-13	6.5e-12	down	C0J56_10450	trigger factor
C0J56_10465	213.027	539.17	-1.33971	1.02e-10	4.02e-09	down	C0J56_10465	endopeptidase La
C0J56_10485	32.2767	72.16	-1.16071	0.000345134	0.00346803	down	C0J56_10485	DUF2242 domain-containing protein
C0J56_10525	6.41	22.1633	-1.78978	0.000197521	0.00213602	down	C0J56_10525	protein kinase
C0J56_10530	13.26	135.367	-3.35172	8.97e-07	1.82e-05	down	C0J56_10530	spermidine/putrescine ABC transporter substrate-binding protein
C0J56_10535	1.54667	22.65	-3.87228	6.66e-12	2.89e-10	down	C0J56_10535	FAD-binding oxidoreductase
C0J56_10540	1.53667	16.6433	-3.43707	2.14e-15	1.31e-13	down	C0J56_10540	FAD/NAD(P)-binding oxidoreductase
C0J56_10545	0.753333	12.0933	-4.00478	3.79e-08	1e-06	down	C0J56_10545	ferredoxin
C0J56_10550	1.49333	10.81	-2.85576	7.44e-12	3.2e-10	down	C0J56_10550	ABC transporter permease
C0J56_10555	1.16667	5.03333	-2.10912	0.000270134	0.00278166	down	C0J56_10555	ABC transporter permease
C0J56_10560	3.61333	11.4833	-1.66814	4.97e-05	0.000647804	down	C0J56_10560	Fe3+/spermidine/putrescine ABC transporter ATP-binding protein
C0J56_10595	7.02	15.7567	-1.16642	0.00611788	0.0371156	down	C0J56_10595	DUF3077 domain-containing protein
C0J56_10765	5.64	2.55667	1.14143	0.000889918	0.00767043	up	C0J56_10765	LysR family transcriptional regulator
C0J56_11010	403.343	2039.88	-2.33841	3.71e-22	3.48e-20	down	C0J56_11010	acetyl-CoA C-acyltransferase
C0J56_11015	325.637	1597.7	-2.29466	5.65e-17	3.87e-15	down	C0J56_11015	succinyl-CoA--3-ketoacid-CoA transferase
C0J56_11020	247.307	1475.52	-2.57685	1.8e-22	1.72e-20	down	C0J56_11020	CoA transferase subunit A
C0J56_11055	29.95	9.41	1.67029	0.00663853	0.039654	up	C0J56_11055	glucose starvation-inducible protein B
C0J56_11115	37.3567	17.31	1.10976	0.00331695	0.0228109	up	C0J56_11115	MFS transporter
C0J56_11120	132.113	45.85	1.52678	3.87e-11	1.58e-09	up	C0J56_11120	choline dehydrogenase
C0J56_11155	8.45667	23.6733	-1.4851	0.00245951	0.0178422	down	C0J56_11155	fumarate reductase/succinate dehydrogenase flavoprotein subunit
C0J56_11200	7.23333	2.58333	1.48543	3.49e-08	9.5e-07	up	C0J56_11200	DNA repair nucleotidyltransferase
C0J56_11245	178.64	360.827	-1.01425	0.000174244	0.00190914	down	C0J56_11245	SCP-2 family sterol carrier protein
C0J56_11250	14.49	33.15	-1.19395	2.49e-05	0.000354019	down	C0J56_11250	histidine phosphatase family protein
C0J56_11265	50.8533	174.87	-1.78187	2.84e-05	0.000396818	down	C0J56_11265	DUF934 domain-containing protein
C0J56_11270	29.9233	134.48	-2.16805	1.16e-07	2.92e-06	down	C0J56_11270	sulfite reductase
C0J56_11295	80.5833	185.523	-1.20305	0.000204007	0.00219393	down	nfuA	Fe/S biogenesis protein NfuA
C0J56_11350	3.73667	1.55333	1.26638	0.00384497	0.0257475	up	C0J56_11350	ABC transporter substrate-binding protein
C0J56_11455	133.217	57.11	1.22196	0.00183814	0.0142211	up	C0J56_11455	peptidylprolyl isomerase
C0J56_11590	8.16667	3.07333	1.40994	0.000560611	0.00522697	up	C0J56_11590	carboxymuconolactone decarboxylase family protein
C0J56_11730	6.81	2.33667	1.5432	0.00143494	0.0116274	up	C0J56_11730	xylose isomerase
C0J56_12100	1148.31	411.273	1.48134	7.44e-05	0.000912632	up	C0J56_12100	general stress protein
C0J56_12125	438.887	880.337	-1.00421	0.000256938	0.00267163	down	modA	molybdate ABC transporter substrate-binding protein
C0J56_12360	647.027	1920.14	-1.56931	0.000808297	0.00711328	down	C0J56_12360	branched chain amino acid aminotransferase
C0J56_12365	864.843	2352.53	-1.4437	0.000192423	0.00209256	down	lpdA	dihydrolipoyl dehydrogenase
C0J56_12370	1006.87	2394.76	-1.25	0.000518531	0.00489743	down	C0J56_12370	branched-chain alpha-keto acid dehydrogenase subunit E2
C0J56_12485	20.0133	40.4433	-1.01494	0.00317081	0.0220482	down	C0J56_12485	two-component sensor histidine kinase
C0J56_12490	26.7833	73.0333	-1.44722	1.61e-07	3.91e-06	down	C0J56_12490	DNA-binding response regulator
C0J56_12850	7.98667	19.27	-1.27069	4.64e-06	7.98e-05	down	C0J56_12850	HAAAP family serine/threonine permease
C0J56_12910	15.8533	33.5133	-1.07995	7.71e-06	0.000124942	down	C0J56_12910	AraC family transcriptional regulator
C0J56_12960	31.1267	82.13	-1.39976	5.34e-06	8.88e-05	down	C0J56_12960	lytic transglycosylase
C0J56_12965	8.35667	17.3433	-1.05338	0.000506705	0.00481701	down	gloB	hydroxyacylglutathione hydrolase
C0J56_13180	18.89	7.80333	1.27546	0.00072083	0.00645198	up	C0J56_13180	bifunctional glyoxylate/hydroxypyruvate reductase B
C0J56_13185	12.0633	5.47667	1.13926	0.000701655	0.00630947	up	C0J56_13185	MFS transporter
C0J56_13190	56.1133	14.0633	1.99641	3.3e-09	1.1e-07	up	C0J56_13190	2-dehydro-3-deoxygluconokinase
C0J56_13195	88.8433	15.98	2.475	7.48e-12	3.2e-10	up	C0J56_13195	AP endonuclease
C0J56_13200	115.643	45.87	1.33406	3.46e-13	1.72e-11	up	C0J56_13200	transcriptional regulator
C0J56_13395	208.877	24.5967	3.08612	1.11e-15	6.96e-14	up	C0J56_13395	sigma-54-dependent Fis family transcriptional regulator
C0J56_13400	22.1733	2.57667	3.10525	1.13e-10	4.41e-09	up	C0J56_13400	ATP-NAD kinase
C0J56_13405	95.9767	3.77667	4.6675	2.32e-25	2.54e-23	up	C0J56_13405	ABC transporter substrate-binding protein
C0J56_13410	80.04	2.22333	5.16993	1.72e-26	1.97e-24	up	C0J56_13410	alpha-ketoacid dehydrogenase subunit beta
C0J56_13415	92.99	3.05333	4.92862	7.47e-24	7.36e-22	up	C0J56_13415	acetoin dehydrogenase dihydrolipoyllysine-residue acetyltransferase subunit
C0J56_13420	266.35	6.05333	5.45945	3.62e-37	6.39e-35	up	C0J56_13420	butanediol dehydrogenase
C0J56_13430	9.59	3.07	1.64329	2.96e-07	6.78e-06	up	C0J56_13430	dihydrodipicolinate synthase family protein
C0J56_13460	2.21	0.666667	1.72901	0.00524022	0.0331184	up	C0J56_13460	amino acid ABC transporter substrate-binding protein
C0J56_13580	213.077	99.2033	1.10291	0.00283146	0.0200651	up	C0J56_13580	cytochrome C oxidase Cbb3
C0J56_13585	279.343	114.07	1.29212	0.00232868	0.0170633	up	cobA	uroporphyrinogen-III C-methyltransferase
C0J56_13590	359.62	144.793	1.31248	0.00272101	0.0194006	up	nirJ	heme d1 biosynthesis radical SAM protein NirJ
C0J56_13595	491.073	197.4	1.31482	0.00131899	0.0108083	up	C0J56_13595	Lrp/AsnC family transcriptional regulator
C0J56_13600	636.34	253.253	1.32922	0.00359583	0.0244685	up	C0J56_13600	AsnC family protein
C0J56_13605	584.643	214.84	1.44429	0.00145565	0.0117137	up	C0J56_13605	AsnC family protein
C0J56_13610	322.677	101.42	1.66975	0.000944918	0.00809651	up	C0J56_13610	AsnC family protein
C0J56_13615	540.953	182.783	1.56537	0.00141523	0.0115158	up	C0J56_13615	protein nirF
C0J56_13620	970.153	345.14	1.49103	0.00206577	0.0155682	up	C0J56_13620	hypothetical protein
C0J56_13625	1108.27	392.007	1.49935	0.000144486	0.00163228	up	C0J56_13625	cytochrome C biogenesis protein CcsA
C0J56_13640	194.003	63.0833	1.62075	0.00352504	0.0241251	up	C0J56_13640	cytochrome-c oxidase
C0J56_13645	135.693	46.64	1.54071	0.00692196	0.0409684	up	C0J56_13645	hypothetical protein
C0J56_13665	169.317	42.5267	1.99328	0.00428826	0.0279073	up	C0J56_13665	nitric oxide reductase activation protein NorD
C0J56_13675	100.343	643.053	-2.67999	0.000586524	0.00542512	down	C0J56_13675	transcription factor
C0J56_13680	65.7067	293.337	-2.15845	0.000810606	0.00711328	down	C0J56_13680	short-chain dehydrogenase
C0J56_13695	137.597	385.73	-1.48715	0.00321897	0.0222687	down	C0J56_13695	iron-sulfur cluster repair protein YtfE
C0J56_13740	138.817	359.61	-1.37325	0.00216929	0.0162223	down	C0J56_13740	two-component system response regulator NarL
C0J56_13770	81.0333	343.96	-2.08565	0.00617886	0.0373686	down	narJ	nitrate reductase molybdenum cofactor assembly chaperone
C0J56_13850	131.603	43.87	1.58489	1.16e-08	3.39e-07	up	C0J56_13850	dipeptidase
C0J56_13880	4.36333	10.2033	-1.22554	0.00203224	0.0153623	down	C0J56_13880	oxidoreductase
C0J56_13885	2.65333	7.90333	-1.57466	3.22e-05	0.000443254	down	C0J56_13885	AP endonuclease
C0J56_14065	3.60667	16.6367	-2.20563	1.15e-05	0.000179149	down	C0J56_14065	carbon starvation protein A
C0J56_14120	141.993	29.1	2.28673	2.51e-10	9.38e-09	up	C0J56_14120	hypothetical protein
C0J56_14125	376.817	19.9567	4.23892	6.37e-41	1.37e-38	up	C0J56_14125	sorbitol dehydrogenase
C0J56_14130	250.75	28.48	3.13823	6.39e-40	1.28e-37	up	C0J56_14130	AraC family transcriptional regulator
C0J56_14140	1.76333	0.876667	1.0082	0.00672236	0.0399596	up	C0J56_14140	benzaldehyde dehydrogenase
C0J56_14200	81.96	31.8933	1.36167	0.00253143	0.0182501	up	C0J56_14200	nitrilase
C0J56_14350	25.6633	52.56	-1.03426	0.000607626	0.00556719	down	C0J56_14350	ABC-F family ATPase
C0J56_14380	12.59	27.6067	-1.13274	0.000451669	0.00436514	down	ilvA	threonine ammonia-lyase, biosynthetic
C0J56_14400	84.9067	40.1233	1.08144	0.000420638	0.00410616	up	C0J56_14400	mannitol dehydrogenase
C0J56_14405	79.5933	38.1633	1.06046	0.00026407	0.00272888	up	C0J56_14405	ABC transporter ATP-binding protein
C0J56_14490	18.17	8.12667	1.16082	3.43e-05	0.000466464	up	C0J56_14490	RND transporter
C0J56_14495	8.68667	3.76	1.20807	1.37e-07	3.39e-06	up	C0J56_14495	multidrug efflux RND transporter permease subunit
C0J56_14520	29.4633	62.6033	-1.08732	0.0017999	0.0139439	down	C0J56_14520	TetR family transcriptional regulator
C0J56_14670	108.7	42.8633	1.34254	6.48e-07	1.37e-05	up	C0J56_14670	3-hydroxyisobutyrate dehydrogenase
C0J56_14675	184.84	69.55	1.41015	1.48e-05	0.000223761	up	C0J56_14675	oxidoreductase
C0J56_14725	19.14	38.87	-1.02207	0.00323895	0.0223538	down	C0J56_14725	hypothetical protein
C0J56_14750	154.867	27.5667	2.49003	8.64e-26	9.66e-24	up	C0J56_14750	serine 3-dehydrogenase
C0J56_14755	46.9	21.28	1.14009	1.84e-06	3.47e-05	up	C0J56_14755	alkaline proteinase inhibitor
C0J56_14760	4.20333	1.23667	1.76508	4.96e-06	8.36e-05	up	C0J56_14760	type I secretion system permease/ATPase
C0J56_14765	6.77667	2.18667	1.63184	4.86e-06	8.27e-05	up	C0J56_14765	hemolysin D
C0J56_14770	5.95667	1.61333	1.88446	4.19e-05	0.000559174	up	C0J56_14770	peptidase
C0J56_14775	11.83	4.16667	1.50548	0.0010467	0.00886417	up	C0J56_14775	autotransporter outer membrane beta-barrel domain-containing protein
C0J56_14780	16.4433	5.39667	1.60736	0.000281698	0.00288542	up	C0J56_14780	polyurethanase
C0J56_14865	136.387	39.2167	1.79816	0.000259879	0.00269035	up	C0J56_14865	NAD(P)-dependent oxidoreductase
C0J56_15180	18.4833	37.84	-1.03369	6.94e-05	0.000862405	down	C0J56_15180	hypothetical protein
C0J56_15210	2.21	32.7633	-3.88996	7.57e-19	5.87e-17	down	C0J56_15210	outer membrane porin, OprD family
C0J56_15215	4.76	60.3433	-3.66416	2.6e-16	1.72e-14	down	C0J56_15215	MFS transporter
C0J56_15220	11.53	33.27	-1.52883	4.79e-06	8.19e-05	down	C0J56_15220	LysR family transcriptional regulator
C0J56_15225	87.6267	459.57	-2.39084	5.55e-09	1.74e-07	down	C0J56_15225	putative hydro-lyase
C0J56_15230	84.65	359.24	-2.08537	1.81e-07	4.36e-06	down	C0J56_15230	hypothetical protein
C0J56_15235	57.48	261.227	-2.18417	3.41e-08	9.32e-07	down	C0J56_15235	LysR family transcriptional regulator
C0J56_15240	1.38	7.26	-2.3953	3.88e-07	8.53e-06	down	C0J56_15240	UDP-glucose 6-dehydrogenase
C0J56_15270	226.447	566.87	-1.32385	0.000589162	0.00544086	down	C0J56_15270	acyl-CoA dehydrogenase
C0J56_15275	357.923	761.537	-1.08926	0.00192577	0.0147812	down	C0J56_15275	acetyl-CoA C-acyltransferase
C0J56_15315	12.9233	26.6367	-1.04344	0.000159339	0.00176915	down	C0J56_15315	CDP-diacylglycerol--serine O-phosphatidyltransferase
C0J56_15325	70.2767	31.6767	1.14963	3.48e-06	6.15e-05	up	C0J56_15325	DUF1348 domain-containing protein
C0J56_15345	45.55	17.4733	1.3823	0.000121234	0.00139948	up	C0J56_15345	RNA polymerase subunit sigma
C0J56_15570	947.867	273.66	1.7923	0.00050537	0.00481218	up	C0J56_15570	hypothetical protein
C0J56_15575	343.853	120.703	1.51033	0.00436888	0.0283368	up	glgX	glycogen debranching enzyme GlgX
C0J56_15585	2.34	0.853333	1.45533	0.00155999	0.0124159	up	C0J56_15585	IS110 family transposase
C0J56_15630	2.43333	11.76	-2.27288	3.65e-07	8.15e-06	down	C0J56_15630	Band 7 protein
C0J56_15710	4.4	2.02333	1.12077	0.00656588	0.0393007	up	C0J56_15710	alkene reductase
C0J56_15915	25.2433	69.0633	-1.45202	0.000560212	0.00522697	down	mqo	malate dehydrogenase (quinone)
C0J56_15940	5.06	36.9933	-2.87006	1.37e-11	5.73e-10	down	C0J56_15940	aldehyde dehydrogenase
C0J56_15945	2.63333	12.2933	-2.22291	1.12e-14	6.56e-13	down	C0J56_15945	PQQ-dependent dehydrogenase, methanol/ethanol family
C0J56_15950	2.28667	6.2	-1.43902	0.00725803	0.0424394	down	C0J56_15950	MBL fold metallo-hydrolase
C0J56_15970	1.05333	2.74	-1.37921	0.00218609	0.0163008	down	C0J56_15970	PQQ-dependent dehydrogenase, methanol/ethanol family
C0J56_15975	0.396667	2.24	-2.4975	0.00045674	0.00439952	down	C0J56_15975	pentapeptide repeat-containing protein
C0J56_15995	0.666667	3.64	-2.4489	0.00396541	0.0262815	down	C0J56_15995	branched-chain amino acid ABC transporter substrate-binding protein
C0J56_16000	1.92333	4.93667	-1.35993	0.00524982	0.0331274	down	C0J56_16000	hypothetical protein
C0J56_16005	3.57667	7.76333	-1.11806	0.00208213	0.0156307	down	C0J56_16005	ABC transporter ATP-binding protein
C0J56_16010	2.55	6.27	-1.29797	0.000853041	0.00741852	down	C0J56_16010	multidrug ABC transporter permease
C0J56_16020	22.1467	199.35	-3.17014	2.07e-12	9.46e-11	down	C0J56_16020	sulfurtransferase
C0J56_16025	32.29	207.243	-2.68217	2.9e-17	2.01e-15	down	C0J56_16025	DNA-binding response regulator
C0J56_16030	1.73	5.45	-1.65548	3.63e-05	0.000491319	down	C0J56_16030	hybrid sensor histidine kinase/response regulator
C0J56_16035	2.27667	11.76	-2.36889	2.42e-07	5.69e-06	down	C0J56_16035	GfdT protein
C0J56_16040	25.84	90.7967	-1.81303	3.38e-09	1.12e-07	down	C0J56_16040	transketolase
C0J56_16045	12.9867	76.8167	-2.56439	1.22e-11	5.18e-10	down	C0J56_16045	hypothetical protein
C0J56_16065	1.13	8.98667	-2.99146	0.000647878	0.00589884	down	C0J56_16065	hypothetical protein
C0J56_16290	17.56	41.86	-1.25328	1.11e-05	0.000174016	down	C0J56_16290	NmrA family transcriptional regulator
C0J56_16340	44.43	15.75	1.49618	0.000184104	0.0020096	up	C0J56_16340	formate dehydrogenase
C0J56_16345	79.87	35.5967	1.16591	1.56e-06	2.98e-05	up	C0J56_16345	formate dehydrogenase subunit alpha
C0J56_16350	62.2433	25.74	1.27391	3.19e-05	0.000441115	up	C0J56_16350	formate dehydrogenase
C0J56_16355	169.057	79.1367	1.09509	2.27e-05	0.000323991	up	C0J56_16355	formate dehydrogenase subunit gamma
C0J56_16365	7.02	2.8	1.32604	0.00188854	0.0145337	up	C0J56_16365	cytochrome B
C0J56_16435	25.67	107.827	-2.07056	4.69e-14	2.55e-12	down	C0J56_16435	hypothetical protein
C0J56_16565	82.6933	418.79	-2.34038	0.0016251	0.0128288	down	C0J56_16565	MBL fold metallo-hydrolase
C0J56_16570	118.103	730.507	-2.62885	0.000207969	0.0022242	down	C0J56_16570	universal stress protein
C0J56_16575	193.407	687.687	-1.83011	0.000215965	0.00230125	down	C0J56_16575	phosphoketolase
C0J56_16580	15.7633	37.8767	-1.26474	2.23e-06	4.13e-05	down	C0J56_16580	alcohol dehydrogenase
C0J56_16765	7.55333	83.7567	-3.47102	8.08e-18	5.95e-16	down	C0J56_16765	hypothetical protein
C0J56_16770	6.06333	73.9667	-3.60869	1.4e-18	1.08e-16	down	C0J56_16770	hypothetical protein
C0J56_16840	30.83	14.5333	1.08497	0.000420057	0.00410616	up	C0J56_16840	3-dehydroquinate synthase
C0J56_16845	8.42	3.64	1.20988	0.00235386	0.0171967	up	C0J56_16845	prenyltransferase
C0J56_16850	10.91	4.60667	1.24386	0.00561435	0.034935	up	C0J56_16850	hypothetical protein
C0J56_16860	19.57	7.64	1.357	0.000703625	0.00631742	up	C0J56_16860	AP endonuclease
C0J56_16870	60.8367	25.3967	1.2603	0.00099956	0.00850211	up	C0J56_16870	hypothetical protein
C0J56_16875	78.2733	28.72	1.44647	0.000434782	0.00422298	up	C0J56_16875	hypothetical protein
C0J56_16880	52.0933	15.1933	1.77766	0.000116048	0.00135849	up	C0J56_16880	hypothetical protein
C0J56_16885	49.36	13.26	1.89626	2.8e-05	0.00039396	up	C0J56_16885	hypothetical protein
C0J56_16890	51.12	19.3033	1.40504	0.00495921	0.0317062	up	C0J56_16890	hypothetical protein
C0J56_16895	37.6567	13.87	1.44094	5.47e-05	0.000706036	up	C0J56_16895	hypothetical protein
C0J56_16955	5.71667	124.59	-4.44587	7.26e-51	2.35e-48	down	C0J56_16955	DNA-binding response regulator CheY
C0J56_16960	12.9733	335.663	-4.69339	1.68e-63	8.16e-61	down	C0J56_16960	hypothetical protein
C0J56_16980	16.95	42.0433	-1.31059	5.62e-05	0.000721204	down	C0J56_16980	saccharopine dehydrogenase
C0J56_16985	13.42	31.1333	-1.21408	8.59e-06	0.000137248	down	C0J56_16985	carboxynorspermidine decarboxylase
C0J56_17070	1.21	2.93667	-1.27917	0.000881539	0.00762079	down	C0J56_17070	chemotaxis protein
C0J56_17075	7.28333	2.35667	1.62785	2.93e-07	6.73e-06	up	C0J56_17075	multidrug efflux RND transporter permease subunit
C0J56_17080	14.4167	1.56333	3.20504	1.99e-08	5.59e-07	up	C0J56_17080	efflux transporter periplasmic adaptor subunit
C0J56_17085	99.9	16.3167	2.61414	6.36e-13	3.11e-11	up	C0J56_17085	diaminobutyrate--2-oxoglutarate transaminase
C0J56_17090	42.8967	12.99	1.72346	7.81e-06	0.000125924	up	C0J56_17090	energy transducer TonB
C0J56_17095	56.6033	6.24333	3.1805	9.72e-14	5.1e-12	up	C0J56_17095	hypothetical protein
C0J56_17100	79.5033	8.71333	3.18972	3.14e-08	8.62e-07	up	C0J56_17100	peptide synthase
C0J56_17105	60.2433	4.97	3.59948	6.83e-09	2.07e-07	up	C0J56_17105	taurine catabolism dioxygenase TauD
C0J56_17110	35.5067	3.73	3.25084	7.7e-14	4.11e-12	up	C0J56_17110	non-ribosomal peptide synthetase
C0J56_17115	59.98	3.15333	4.24953	8.91e-43	1.99e-40	up	C0J56_17115	non-ribosomal peptide synthetase
C0J56_17120	108.833	13.24	3.03915	2.73e-06	4.94e-05	up	C0J56_17120	non-ribosomal peptide synthetase
C0J56_17125	39.74	4.35667	3.1893	4.46e-34	6.84e-32	up	C0J56_17125	non-ribosomal peptide synthetase
C0J56_17130	23.42	5.32333	2.13734	3.91e-14	2.14e-12	up	C0J56_17130	cyclic peptide export ABC transporter
C0J56_17175	17.41	8.06333	1.11047	0.00269681	0.0192989	up	treA	alpha,alpha-trehalase
C0J56_17305	3.82	11.1933	-1.551	6e-05	0.00076423	down	C0J56_17305	IclR family transcriptional regulator
C0J56_17825	4.42667	1.49667	1.56447	1.68e-09	5.74e-08	up	C0J56_17825	hydrophobe/amphiphile efflux-1 family RND transporter
C0J56_17860	1.16	0.37	1.64853	0.00373494	0.0252379	up	C0J56_17860	methyl-accepting chemotaxis protein
C0J56_17870	7.5	2.18667	1.77816	7.28e-05	0.000899197	up	C0J56_17870	polyketide cyclase
C0J56_17875	28.8233	12.2133	1.23878	1.29e-07	3.19e-06	up	C0J56_17875	type 1 glutamine amidotransferase domain-containing protein
C0J56_17880	24.6067	10.4433	1.23647	1.68e-05	0.000249778	up	C0J56_17880	isochorismatase
C0J56_17965	10.4333	5.21333	1.00092	3.43e-05	0.000466464	up	C0J56_17965	DNA polymerase V subunit UmuC
C0J56_18065	39.6867	140.34	-1.8222	1.22e-08	3.55e-07	down	C0J56_18065	hypothetical protein
C0J56_18070	43.6567	204.983	-2.23123	7.68e-13	3.69e-11	down	C0J56_18070	amidase
C0J56_18075	74.58	269.697	-1.85448	1.65e-08	4.71e-07	down	C0J56_18075	hypothetical protein
C0J56_18080	263.553	721.907	-1.45372	9.66e-08	2.46e-06	down	C0J56_18080	(2Fe-2S)-binding protein
C0J56_18085	327.567	901.18	-1.46003	1.16e-06	2.3e-05	down	C0J56_18085	hypothetical protein
C0J56_18090	363.687	960.793	-1.40153	3.07e-07	6.98e-06	down	C0J56_18090	hypothetical protein
C0J56_18095	334.603	796.227	-1.25073	1.48e-05	0.000224367	down	C0J56_18095	hypothetical protein
C0J56_18100	674.813	1612.92	-1.25712	7.06e-05	0.000874429	down	C0J56_18100	hypothetical protein
C0J56_18105	458.897	1288.41	-1.48935	1.66e-08	4.71e-07	down	C0J56_18105	hypothetical protein
C0J56_18110	63.95	229.48	-1.84335	1.58e-10	6.04e-09	down	C0J56_18110	hypothetical protein
C0J56_18115	175.597	525.43	-1.58123	5.5e-07	1.19e-05	down	C0J56_18115	hypothetical protein
C0J56_18120	133.567	348.507	-1.38363	1.84e-06	3.47e-05	down	C0J56_18120	hypothetical protein
C0J56_18125	318.25	973.83	-1.61351	4.95e-06	8.36e-05	down	C0J56_18125	3-oxoacyl-ACP reductase
C0J56_18130	147.69	427.37	-1.53291	7.81e-06	0.000125924	down	C0J56_18130	AMP-dependent synthetase
C0J56_18135	123.837	254.437	-1.03887	0.00423151	0.0276617	down	C0J56_18135	hypothetical protein
C0J56_18140	213.973	603.923	-1.49693	0.00016415	0.00180533	down	C0J56_18140	hypothetical protein
C0J56_18145	41.3033	152.047	-1.88018	1.16e-07	2.91e-06	down	C0J56_18145	4-phosphopantetheinyl transferase
C0J56_18150	200.063	556.653	-1.47632	0.000204697	0.00219728	down	C0J56_18150	isoleucine--tRNA ligase
C0J56_18155	138.26	439	-1.66684	0.00266564	0.0191229	down	C0J56_18155	hypothetical protein
C0J56_18160	158.073	491.087	-1.63538	0.000119911	0.0013925	down	C0J56_18160	hypothetical protein
C0J56_18165	207.24	572.71	-1.4665	4.19e-06	7.28e-05	down	C0J56_18165	hypothetical protein
C0J56_18170	271.08	814.663	-1.58749	4.83e-07	1.05e-05	down	C0J56_18170	enoyl-CoA hydratase
C0J56_18175	159.1	408.183	-1.35928	6.72e-05	0.00083844	down	C0J56_18175	enoyl-CoA hydratase
C0J56_18180	161.167	406.623	-1.33514	3.38e-05	0.000462766	down	C0J56_18180	3-hydroxy-3-methylglutaryl-ACP synthase
C0J56_18185	208.517	587.523	-1.49448	1.38e-05	0.000209782	down	C0J56_18185	polyketide beta-ketoacyl:ACP synthase
C0J56_18190	364.21	1146.52	-1.65442	3.14e-07	7.1e-06	down	C0J56_18190	acyl carrier protein
C0J56_18195	35.41	85.3533	-1.26929	0.00308464	0.0215962	down	C0J56_18195	hypothetical protein
C0J56_18200	629.523	1416.66	-1.17016	3.83e-07	8.44e-06	down	C0J56_18200	hypothetical protein
C0J56_18205	127.763	383.877	-1.58717	5.75e-08	1.51e-06	down	C0J56_18205	NADPH:quinone oxidoreductase
C0J56_18210	173.78	565.56	-1.70242	9.67e-07	1.96e-05	down	C0J56_18210	short-chain dehydrogenase
C0J56_18215	202.53	729.817	-1.8494	1.07e-07	2.7e-06	down	C0J56_18215	acyl carrier protein
C0J56_18220	31.1633	268.05	-3.10458	6.64e-18	4.96e-16	down	C0J56_18220	NADH oxidase
C0J56_18225	32.24	349.433	-3.43809	1.86e-30	2.41e-28	down	C0J56_18225	hypothetical protein
C0J56_18230	29.3367	303.933	-3.37298	2.43e-12	1.11e-10	down	C0J56_18230	hypothetical protein
C0J56_18235	58.0533	318.333	-2.45509	4.95e-06	8.36e-05	down	C0J56_18235	hypothetical protein
C0J56_18240	82.64	402.62	-2.28451	1.86e-14	1.06e-12	down	fabD	[acyl-carrier-protein] S-malonyltransferase
C0J56_18245	148.033	477.653	-1.69004	8.59e-11	3.42e-09	down	C0J56_18245	hypothetical protein
C0J56_18250	41.6867	311.1	-2.89972	4.82e-09	1.53e-07	down	C0J56_18250	hypothetical protein
C0J56_18255	72.6833	375.62	-2.36958	5.42e-12	2.4e-10	down	C0J56_18255	hypothetical protein
C0J56_18260	75.5	342.78	-2.18273	6.46e-09	1.98e-07	down	C0J56_18260	LLM class flavin-dependent oxidoreductase
C0J56_18265	54.14	301.37	-2.47677	1.87e-10	7.07e-09	down	C0J56_18265	hypothetical protein
C0J56_18385	5.22	2.25667	1.20986	0.00354762	0.024197	up	C0J56_18385	alkanesulfonate monooxygenase
C0J56_18520	4.04667	1.52333	1.4095	0.00231893	0.0170348	up	C0J56_18520	TonB-dependent siderophore receptor
C0J56_18950	63.8467	203.917	-1.6753	1.65e-08	4.71e-07	down	C0J56_18950	NADP-dependent isocitrate dehydrogenase
C0J56_18980	28.4867	93.53	-1.71514	6.43e-07	1.37e-05	down	C0J56_18980	adenylosuccinate lyase
C0J56_19000	99.5333	215.853	-1.1168	9.24e-05	0.00110854	down	C0J56_19000	isocitrate lyase
C0J56_19020	120.937	266.857	-1.14181	5.62e-06	9.26e-05	down	C0J56_19020	NADH-quinone oxidoreductase subunit C/D
C0J56_19040	124.167	306.34	-1.30286	1.38e-08	4e-07	down	C0J56_19040	NADH-quinone oxidoreductase subunit NuoH
C0J56_19045	129.617	360.483	-1.47568	1.4e-06	2.71e-05	down	C0J56_19045	NADH-quinone oxidoreductase subunit I
C0J56_19050	153.1	338.46	-1.14451	0.000247111	0.00258114	down	C0J56_19050	NADH-quinone oxidoreductase subunit J
C0J56_19055	143.947	312.693	-1.11921	0.000727968	0.00649589	down	C0J56_19055	NADH-quinone oxidoreductase subunit K
C0J56_19065	130.35	312.873	-1.26319	0.00011368	0.00133732	down	C0J56_19065	NADH-quinone oxidoreductase subunit M
C0J56_19070	101.483	290.72	-1.51839	8.44e-09	2.54e-07	down	C0J56_19070	NADH-quinone oxidoreductase subunit NuoN
C0J56_19090	189.707	55.4733	1.7739	6.89e-13	3.34e-11	up	C0J56_19090	hydrolase
C0J56_19100	30.03	10.55	1.50916	1.91e-05	0.00027785	up	C0J56_19100	amidohydrolase
C0J56_19150	10.7767	5.1	1.07934	0.000225376	0.00237543	up	C0J56_19150	LysR family transcriptional regulator
C0J56_19310	52.7933	115.773	-1.13288	2.68e-08	7.43e-07	down	C0J56_19310	phenylalanine--tRNA ligase subunit alpha
C0J56_19360	144.837	67.54	1.10061	0.00747536	0.0434206	up	C0J56_19360	nucleoside hydrolase
C0J56_19400	24.3733	11.9367	1.0299	3.9e-05	0.000524899	up	C0J56_19400	deoxyribonuclease
C0J56_19595	3.48333	1.44333	1.27106	0.000247097	0.00258114	up	C0J56_19595	polysaccharide biosynthesis protein
C0J56_19620	2.40333	1.1	1.12753	0.00385376	0.0257475	up	C0J56_19620	glycosyl transferase family 2
C0J56_19630	2.35333	1.09333	1.10597	0.00405741	0.0267339	up	C0J56_19630	polysaccharide biosynthesis protein
C0J56_19660	316.367	93.62	1.75671	1.28e-05	0.000194849	up	C0J56_19660	ABC transporter substrate-binding protein
C0J56_19665	104.8	26.0033	2.01087	2.43e-07	5.7e-06	up	C0J56_19665	hypothetical protein
C0J56_19670	74.1333	25.3533	1.54795	1.9e-11	7.88e-10	up	C0J56_19670	sugar ABC transporter permease
C0J56_19675	71.71	28.8733	1.31244	1.44e-05	0.00021895	up	C0J56_19675	sugar ABC transporter permease
C0J56_19680	87.95	19.8533	2.1473	2.99e-07	6.83e-06	up	C0J56_19680	ABC transporter ATP-binding protein
C0J56_19685	128.117	25.9033	2.30625	5.45e-12	2.4e-10	up	C0J56_19685	ABC transporter ATP-binding protein
C0J56_19860	73.1167	186.92	-1.35415	1.7e-05	0.000250627	down	C0J56_19860	acetyl-CoA carboxylase carboxyl transferase subunit beta
C0J56_19885	40.5767	101.387	-1.32115	3.33e-10	1.23e-08	down	asd	aspartate-semialdehyde dehydrogenase
C0J56_19920	48.61	373.873	-2.94322	2.63e-18	1.99e-16	down	C0J56_19920	heat-shock protein
C0J56_19985	22.3433	70.1767	-1.65115	3.63e-10	1.34e-08	down	C0J56_19985	aromatic amino acid aminotransferase
C0J56_20145	3.24667	1.33667	1.28032	0.00560939	0.034935	up	C0J56_20145	ornithine monooxygenase
C0J56_20150	62.26	18.76	1.73065	3.8e-08	1e-06	up	C0J56_20150	RNA polymerase subunit sigma
C0J56_20180	51.7833	326.06	-2.65458	6.07e-15	3.61e-13	down	pvdP	PvdJ/PvdD/PvdP-like protein
C0J56_20210	250.293	1565.18	-2.64464	1.16e-33	1.73e-31	down	pvdE	cyclic peptide export ABC transporter
C0J56_20215	0.973333	0.333333	1.54597	0.000577084	0.0053463	up	C0J56_20215	non-ribosomal peptide synthetase
C0J56_20220	2.56	13.5967	-2.40904	8.37e-06	0.000134158	down	C0J56_20220	TonB-dependent siderophore receptor
C0J56_20225	8.85667	3.14333	1.49447	3.73e-09	1.23e-07	up	C0J56_20225	non-ribosomal peptide synthetase
C0J56_20230	7.02333	1.58667	2.14616	3.42e-14	1.89e-12	up	C0J56_20230	non-ribosomal peptide synthetase
C0J56_20235	2.16	0.903333	1.2577	1.62e-06	3.08e-05	up	C0J56_20235	non-ribosomal peptide synthetase
C0J56_20415	8.06	3.00667	1.42261	0.000166056	0.00182286	up	C0J56_20415	thiamine pyrophosphate-binding protein
C0J56_20425	12.0467	4.90667	1.29582	0.000839586	0.00731244	up	C0J56_20425	hypothetical protein
C0J56_20430	5.57	1.35333	2.04116	3.96e-06	6.93e-05	up	C0J56_20430	ABC transporter substrate-binding protein
C0J56_20435	6.52333	2.36	1.46682	0.000353413	0.00353899	up	C0J56_20435	manganese ABC transporter ATP-binding protein
C0J56_20440	3.54667	1.55	1.1942	0.00186023	0.0143349	up	C0J56_20440	metal ABC transporter permease
C0J56_20445	8.31333	1.56667	2.40773	2.02e-07	4.81e-06	up	C0J56_20445	metal ABC transporter substrate-binding protein
C0J56_20450	2.32667	0.22	3.40269	0.00322747	0.022301	up	C0J56_20450	hypothetical protein
C0J56_20710	55.07	118.303	-1.10315	1.03e-06	2.06e-05	down	C0J56_20710	acetyl-CoA acetyltransferase
C0J56_20930	122.087	267.69	-1.13266	2.58e-05	0.000364319	down	fabF	beta-ketoacyl-[acyl-carrier-protein] synthase II
C0J56_20940	339.567	694.873	-1.03306	0.00403281	0.0266321	down	fabG	3-oxoacyl-ACP reductase FabG
C0J56_20945	163.743	368.203	-1.16907	0.000208628	0.00222715	down	fabD	[acyl-carrier-protein] S-malonyltransferase
C0J56_20955	211.247	445.597	-1.07681	0.00156777	0.0124568	down	C0J56_20955	50S ribosomal protein L32
C0J56_20960	136.52	303.717	-1.15361	1.8e-05	0.000263704	down	C0J56_20960	metal-binding protein
C0J56_21055	20.09	43.6233	-1.11862	0.000308056	0.00314284	down	C0J56_21055	ABC transporter permease
C0J56_21060	25.8133	84.9	-1.71765	2.2e-14	1.23e-12	down	C0J56_21060	ABC transporter
C0J56_21240	86.7333	27.2633	1.66962	1.31e-24	1.41e-22	up	C0J56_21240	methyl-accepting chemotaxis protein
C0J56_21340	320.51	796.687	-1.31364	0.000194819	0.00211072	down	C0J56_21340	beta-ketoacyl-[acyl-carrier-protein] synthase I
C0J56_21365	50.8167	379.143	-2.89937	3.51e-67	1.85e-64	down	C0J56_21365	molecular chaperone HtpG
C0J56_21380	530.763	157.753	1.7504	0.000224832	0.00237543	up	C0J56_21380	hypothetical protein
C0J56_21390	8.09333	18.57	-1.19817	1.52e-05	0.000228983	down	brnQ	branched-chain amino acid transport system II carrier protein
C0J56_21395	501.513	1551.23	-1.62905	0.000525086	0.00495129	down	C0J56_21395	succinate--CoA ligase subunit alpha
C0J56_21400	629.183	1800.64	-1.51696	0.00127584	0.0105288	down	C0J56_21400	ADP-forming succinate--CoA ligase subunit beta
C0J56_21425	245.227	608.08	-1.31015	9.2e-09	2.74e-07	down	C0J56_21425	succinate dehydrogenase flavoprotein subunit
C0J56_21430	140.713	420.92	-1.58079	5.43e-09	1.71e-07	down	sdhD	succinate dehydrogenase, hydrophobic membrane anchor protein
C0J56_21435	192.037	489.743	-1.35064	2.27e-06	4.19e-05	down	sdhC	succinate dehydrogenase, cytochrome b556 subunit
C0J56_21450	264.877	639.52	-1.27167	0.00225116	0.0167057	down	C0J56_21450	DUF485 domain-containing protein
C0J56_21455	605.927	53.54	3.50045	2.24e-31	3.04e-29	up	C0J56_21455	glycine/betaine ABC transporter substrate-binding protein
C0J56_21570	19.99	40.4067	-1.01531	0.000152246	0.00170339	down	C0J56_21570	chorismate synthase
C0J56_21590	11.35	23.4367	-1.04608	2.93e-05	0.000409217	down	C0J56_21590	50S ribosomal protein L3 N(5)-glutamine methyltransferase
C0J56_21595	91.3	189.12	-1.05062	1.6e-06	3.05e-05	down	C0J56_21595	cysteine hydrolase
C0J56_21740	8.28667	2.40667	1.78376	0.00247124	0.017905	up	C0J56_21740	hypothetical protein
C0J56_21980	2.97333	8.89667	-1.58118	0.00132226	0.0108199	down	C0J56_21980	hypothetical protein
C0J56_22085	73.6967	212.717	-1.52926	9.6e-09	2.84e-07	down	C0J56_22085	peptidase P60
C0J56_22105	33.3533	86.9833	-1.38291	1.51e-06	2.9e-05	down	C0J56_22105	phosphoribosylformylglycinamidine cyclo-ligase
C0J56_22150	35.2867	74.8467	-1.08481	5.2e-05	0.00067472	down	C0J56_22150	cysteine synthase B
C0J56_22215	6.39	13.9333	-1.12465	0.00107871	0.00908238	down	C0J56_22215	3-methyladenine DNA glycosylase
C0J56_22220	15.9367	32.6433	-1.03444	0.000548833	0.00514188	down	C0J56_22220	tRNA 2-thiocytidine(32) synthetase TtcA
C0J56_22225	7.01333	94.9433	-3.75889	8.91e-06	0.000141681	down	C0J56_22225	hypothetical protein
C0J56_22325	41.45	93.6667	-1.17616	0.000324155	0.0032856	down	flgC	flagellar basal body rod protein FlgC
C0J56_22370	110.2	54.9267	1.00455	5.51e-05	0.000708674	up	C0J56_22370	glutamine synthetase
C0J56_22410	66.9467	17.8667	1.90574	0.00125479	0.0103699	up	C0J56_22410	SMI1/KNR4 family protein
C0J56_22415	127.69	47.15	1.43732	0.00749734	0.0434838	up	C0J56_22415	hypothetical protein
C0J56_22420	131.513	35.86	1.87476	0.00442532	0.028671	up	C0J56_22420	adhesin
C0J56_22495	26.87	59.97	-1.15824	1.65e-05	0.000246142	down	C0J56_22495	alanine--tRNA ligase
C0J56_22500	10.8467	24.9667	-1.20275	6.19e-07	1.32e-05	down	C0J56_22500	low-specificity L-threonine aldolase
C0J56_22525	245.537	37.33	2.71753	3.91e-09	1.27e-07	up	astB	N-succinylarginine dihydrolase
C0J56_22530	237.033	42.3533	2.48454	1.97e-12	9.08e-11	up	astD	succinylglutamate-semialdehyde dehydrogenase
C0J56_22535	130.497	32.0433	2.02592	9.49e-18	6.81e-16	up	astA	arginine N-succinyltransferase
C0J56_22540	109.99	37.77	1.54206	1.16e-10	4.48e-09	up	aruF	arginine/ornithine succinyltransferase subunit alpha
C0J56_22545	158.9	76.1967	1.06032	2.03e-11	8.37e-10	up	C0J56_22545	bifunctional succinylornithine transaminase/acetylornithine transaminase
C0J56_22575	156.393	408.803	-1.38623	0.00235575	0.0171967	down	acs	acetate--CoA ligase
C0J56_22580	1.89667	15.01	-2.98439	4.45e-07	9.73e-06	down	C0J56_22580	DUF2790 domain-containing protein
C0J56_22635	49.3333	9.49	2.37808	6.38e-09	1.97e-07	up	C0J56_22635	transcriptional regulator
C0J56_22680	409.85	36.9733	3.47054	1.39e-12	6.59e-11	up	C0J56_22680	peptidase M4
C0J56_22695	16.0633	33.5	-1.06039	0.00699147	0.0412269	down	C0J56_22695	hypothetical protein
C0J56_22745	23.41	67.5	-1.52776	8.48e-07	1.74e-05	down	C0J56_22745	septation protein A
C0J56_22800	71	33.8833	1.06724	3.24e-06	5.78e-05	up	C0J56_22800	hypothetical protein
C0J56_22835	93.96	978.213	-3.38003	1.23e-68	7.16e-66	down	C0J56_22835	co-chaperone GroES
C0J56_22840	57.8867	436.397	-2.91434	2.23e-19	1.78e-17	down	C0J56_22840	membrane protein FxsA
C0J56_22860	23.55	55.29	-1.23129	1.86e-07	4.45e-06	down	metG	methionine--tRNA ligase
C0J56_22895	14.9933	49.4167	-1.72068	8.66e-05	0.00104784	down	C0J56_22895	hypothetical protein
C0J56_22910	65.2767	202.86	-1.63585	3.27e-12	1.46e-10	down	C0J56_22910	argininosuccinate synthase
C0J56_22920	49.5133	112.003	-1.17765	8.19e-07	1.68e-05	down	C0J56_22920	dihydroorotase
C0J56_22940	134.433	612.93	-2.18883	2.95e-13	1.48e-11	down	bfr	bacterioferritin
C0J56_22965	11.5567	25.5167	-1.14271	4.83e-06	8.23e-05	down	C0J56_22965	iron ABC transporter ATP-binding protein
C0J56_23075	96.5067	43.7067	1.14278	6.58e-05	0.000823154	up	C0J56_23075	L-serine ammonia-lyase
C0J56_23080	296.843	85.7933	1.79076	7.52e-08	1.94e-06	up	gcvT	glycine cleavage system protein T
C0J56_23210	923.74	404.01	1.1931	0.00255682	0.0183876	up	C0J56_23210	hypothetical protein
C0J56_23215	1588.8	524.88	1.59788	9.68e-05	0.0011594	up	C0J56_23215	DNA starvation/stationary phase protection protein
C0J56_23620	1.37667	6.35667	-2.20709	0.000804369	0.00710139	down	C0J56_23620	polysaccharide synthesis protein GtrA
C0J56_23875	8.23	19.7667	-1.26411	1.94e-05	0.000281323	down	lptF	LPS export ABC transporter permease LptF
C0J56_23940	104.563	261.99	-1.32513	2.66e-07	6.22e-06	down	C0J56_23940	GntR family transcriptional regulator
C0J56_24075	6.23333	15.8567	-1.34701	0.000257453	0.00267163	down	C0J56_24075	peroxide stress protein YaaA
C0J56_24080	32.3533	1.76667	4.19481	8.34e-18	6.07e-16	up	C0J56_24080	nucleotide sugar dehydrogenase
C0J56_24085	5.90333	1.64333	1.8449	1.08e-06	2.14e-05	up	C0J56_24085	glycosyl transferase
C0J56_24095	14.01	2.78333	2.33157	3.54e-08	9.54e-07	up	C0J56_24095	hemolysin D
C0J56_24100	7.39333	1.12333	2.71844	6.45e-09	1.98e-07	up	C0J56_24100	alginate biosynthesis protein
C0J56_24105	30.7833	13.18	1.2238	4.17e-09	1.35e-07	up	C0J56_24105	transcriptional regulator
C0J56_24110	12.9267	4.93667	1.38874	2.27e-08	6.35e-07	up	C0J56_24110	poly(beta-D-mannuronate) C5 epimerase
C0J56_24115	18.7733	6.77667	1.47004	0.000223516	0.0023687	up	C0J56_24115	alginate O-acetyltransferase
C0J56_24120	34.1767	13.6567	1.32341	0.000198126	0.00213858	up	C0J56_24120	mannuronate-specific alginate lyase
C0J56_24140	139.337	58.4467	1.25338	1.09e-06	2.16e-05	up	C0J56_24140	alginate O-acetyltransferase
C0J56_24150	199.447	58.8867	1.75999	8.46e-14	4.47e-12	up	C0J56_24150	mannose-1-phosphate guanylyltransferase/mannose-6-phosphate isomerase
C0J56_24180	4.46667	10.03	-1.16705	0.00711963	0.0417982	down	C0J56_24180	RND transporter
C0J56_24235	2224.3	917.21	1.27803	8.71e-13	4.15e-11	up	C0J56_24235	cell division protein FtsZ
C0J56_24240	534.713	264.86	1.01354	1.16e-10	4.48e-09	up	ftsA	cell division protein FtsA
C0J56_24245	269.49	133.387	1.01462	1.75e-05	0.000258367	up	C0J56_24245	cell division protein FtsQ
C0J56_24265	184.953	92.17	1.00479	2.32e-07	5.49e-06	up	ftsW	putative lipid II flippase FtsW
C0J56_24270	274.16	129.353	1.0837	1.46e-08	4.21e-07	up	C0J56_24270	UDP-N-acetylmuramoyl-L-alanine--D-glutamate ligase
C0J56_24275	330.533	148.747	1.15194	1.64e-12	7.69e-11	up	C0J56_24275	phospho-N-acetylmuramoyl-pentapeptide- transferase
C0J56_24280	373.72	172.33	1.11678	5.07e-11	2.05e-09	up	C0J56_24280	UDP-N-acetylmuramoyl-tripeptide--D-alanyl-D- alanine ligase
C0J56_24290	331.233	148.073	1.16154	5.94e-09	1.85e-07	up	C0J56_24290	cell division protein
C0J56_24295	534.48	180.42	1.56678	1.28e-11	5.38e-10	up	ftsL	cell division protein FtsL
C0J56_24300	374.357	168.993	1.14745	1.9e-09	6.48e-08	up	C0J56_24300	16S rRNA (cytosine(1402)-N(4))-methyltransferase
C0J56_24365	353.497	867.617	-1.29536	2.63e-06	4.79e-05	down	C0J56_24365	30S ribosomal protein S9
C0J56_24370	494.29	1267.03	-1.35802	3.4e-06	6.02e-05	down	C0J56_24370	50S ribosomal protein L13
C0J56_24485	15.6467	88.4633	-2.49922	8.14e-07	1.68e-05	down	C0J56_24485	NO-inducible flavohemoprotein
C0J56_24530	1418.9	4281.69	-1.59341	1.79e-05	0.000262256	down	C0J56_24530	ribosomal subunit interface protein
C0J56_24545	113.34	44.12	1.36115	1.82e-08	5.13e-07	up	C0J56_24545	hypothetical protein
C0J56_24555	14.97	4.36333	1.77857	2.72e-13	1.38e-11	up	C0J56_24555	benzoate transporter
C0J56_24560	8.65333	3.48333	1.31279	4.48e-06	7.74e-05	up	C0J56_24560	FAD-binding oxidoreductase
C0J56_24565	33.57	12.48	1.42755	3.54e-05	0.000480563	up	C0J56_24565	reactive intermediate/imine deaminase
C0J56_24570	8.13667	3.44333	1.24063	4.21e-05	0.000559174	up	thrC	threonine synthase
C0J56_24575	17.22	5.95	1.53312	4.58e-09	1.47e-07	up	glyA	serine hydroxymethyltransferase
C0J56_24615	10.2333	21.8767	-1.09612	0.000225358	0.00237543	down	C0J56_24615	helix-turn-helix transcriptional regulator
C0J56_24655	109.453	220.387	-1.00972	0.00468445	0.0301151	down	C0J56_24655	class II aldolase
C0J56_24715	34.18	72.6067	-1.08695	3.98e-05	0.000534866	down	trxB	thioredoxin-disulfide reductase
C0J56_24765	38.7167	122.057	-1.65652	0.000101423	0.0012067	down	C0J56_24765	bifunctional sulfate adenylyltransferase subunit 1/adenylylsulfate kinase
C0J56_24770	24.78	67.8633	-1.45346	0.000114047	0.00133776	down	C0J56_24770	sulfate adenylyltransferase subunit CysD
C0J56_24775	6.98667	14.73	-1.07608	0.00174535	0.0135936	down	C0J56_24775	Nif3-like dinuclear metal center hexameric protein
C0J56_24795	33.8533	15.4667	1.13014	0.00435614	0.0282857	up	C0J56_24795	DUF4198 domain-containing protein
C0J56_24815	20.3833	42.37	-1.05565	9.75e-05	0.00116456	down	C0J56_24815	glycerol acyltransferase
C0J56_24855	9.73	25.0733	-1.36564	8.86e-05	0.00106724	down	C0J56_24855	hypothetical protein
C0J56_24930	895.47	322.213	1.47463	2.21e-09	7.46e-08	up	C0J56_24930	acyloxyacyl hydrolase
C0J56_24975	18.1133	46.76	-1.36822	0.00626787	0.0377891	down	C0J56_24975	tRNA-Gln
C0J56_24980	84.0967	216.967	-1.36735	3.97e-06	6.93e-05	down	C0J56_24980	ribose-phosphate pyrophosphokinase
C0J56_25035	6.61	22.53	-1.76913	1.59e-09	5.48e-08	down	C0J56_25035	chemotaxis protein
C0J56_25130	4.60333	10.9533	-1.25062	0.000335765	0.00338558	down	C0J56_25130	hypothetical protein
C0J56_25135	6.34333	14.2867	-1.17136	0.00585095	0.0359401	down	C0J56_25135	chromosome partitioning protein
C0J56_25335	16.3733	35.7833	-1.12794	0.000368029	0.00364769	down	C0J56_25335	pantoate--beta-alanine ligase
C0J56_25460	211.037	657.243	-1.63893	1.87e-05	0.000272751	down	C0J56_25460	ATP-dependent chaperone ClpB
C0J56_25605	71.0633	187.833	-1.40228	2.16e-06	4.03e-05	down	C0J56_25605	30S ribosomal protein S20
C0J56_25630	373.183	888.41	-1.25134	0.00228175	0.0168468	down	rplU	50S ribosomal protein L21
C0J56_25635	27.3567	63.9833	-1.2258	1.07e-06	2.14e-05	down	C0J56_25635	octaprenyl-diphosphate synthase
C0J56_25640	17.5433	61.5767	-1.81146	3.16e-12	1.43e-10	down	C0J56_25640	alkylphosphonate utilization protein
C0J56_25645	76.2033	16.1867	2.23505	9.1e-08	2.32e-06	up	C0J56_25645	hypothetical protein
C0J56_25675	5252.16	1728.09	1.60373	6.69e-06	0.000109634	up	C0J56_25675	DUF3015 domain-containing protein
C0J56_25715	37.7233	125.59	-1.73519	4.21e-10	1.52e-08	down	glyA	serine hydroxymethyltransferase
C0J56_25795	1393.89	340.223	2.03457	2.83e-05	0.000396818	up	C0J56_25795	DUF2474 domain-containing protein
C0J56_25800	403.81	150.423	1.42465	0.000112583	0.00132861	up	cydB	cytochrome d ubiquinol oxidase subunit II
C0J56_26025	3.66	12.7067	-1.79567	1.18e-05	0.000182095	down	C0J56_26025	DNA polymerase III subunit epsilon
C0J56_26030	6.61	17.7133	-1.42211	1.08e-05	0.000170789	down	C0J56_26030	NYN domain-containing protein
C0J56_26035	10.0333	66.94	-2.73807	1.64e-24	1.74e-22	down	C0J56_26035	DUF2076 domain-containing protein
C0J56_26430	22.27	4.98667	2.15895	6.23e-07	1.33e-05	up	C0J56_26430	glycoside hydrolase 68 family protein
C0J56_26510	14.4667	34.83	-1.2676	0.00113198	0.00943535	down	C0J56_26510	type II toxin-antitoxin system antitoxin, RelB/DinJ family
C0J56_26630	15.1567	36.9467	-1.28549	2.68e-07	6.23e-06	down	C0J56_26630	transcriptional regulator NrdR
C0J56_26645	14.8467	32.8133	-1.14414	6.38e-05	0.000800478	down	trxA	thioredoxin
C0J56_26815	259.833	726.45	-1.48328	0.000932024	0.00799781	down	bfr	bacterioferritin
C0J56_26865	575.283	1236.54	-1.10396	0.000145384	0.00163923	down	C0J56_26865	50S ribosomal protein L30
C0J56_26870	780.86	1631.36	-1.06294	0.00013932	0.00158934	down	C0J56_26870	30S ribosomal protein S5
C0J56_26875	892.12	1959.55	-1.13521	2.66e-05	0.000374126	down	C0J56_26875	50S ribosomal protein L18
C0J56_26880	808.37	1721.27	-1.09039	0.000163232	0.00179864	down	C0J56_26880	50S ribosomal protein L6
C0J56_26885	702.683	1544.01	-1.13574	5.65e-05	0.000723476	down	C0J56_26885	30S ribosomal protein S8
C0J56_26950	944.583	1940.45	-1.03864	0.000449871	0.00435499	down	C0J56_26950	50S ribosomal protein L4
C0J56_26955	1439.2	2924.86	-1.0231	0.000110142	0.00130263	down	C0J56_26955	50S ribosomal protein L3
C0J56_26960	973.243	2042.4	-1.0694	4.21e-05	0.000559174	down	C0J56_26960	30S ribosomal protein S10
C0J56_26975	510.577	1050.65	-1.04108	0.000671298	0.00606461	down	fusA	elongation factor G
C0J56_26980	649.227	1568.74	-1.27282	4.76e-06	8.17e-05	down	C0J56_26980	30S ribosomal protein S7
C0J56_26985	593.62	1322.05	-1.15516	0.000192235	0.00209256	down	C0J56_26985	30S ribosomal protein S12
C0J56_27000	408.203	961.813	-1.23647	0.00293517	0.0207495	down	C0J56_27000	50S ribosomal protein L7/L12
C0J56_27005	752.393	1562.44	-1.05424	0.00678443	0.0402363	down	C0J56_27005	50S ribosomal protein L10
C0J56_27120	14.9067	40.3033	-1.43494	0.000900617	0.00773972	down	C0J56_27120	iron-sulfur cluster insertion protein ErpA
C0J56_27230	119.543	55.9033	1.09653	0.00428523	0.0279073	up	C0J56_27230	ABC transporter substrate-binding protein
C0J56_27385	64.8867	179.603	-1.46882	1.01e-06	2.04e-05	down	C0J56_27385	amine oxidase
C0J56_27390	68.4467	153.87	-1.16866	0.00835596	0.0476618	down	C0J56_27390	carbon-nitrogen hydrolase
C0J56_27400	1561.07	703.567	1.14977	4.4e-05	0.000582566	up	pqqA	pyrroloquinoline quinone precursor peptide PqqA
C0J56_27530	23.8467	50.4667	-1.08154	0.00604954	0.0367393	down	C0J56_27530	cyclic nucleotide-binding protein
C0J56_27545	28.8533	11.0733	1.38165	5.02e-06	8.44e-05	up	C0J56_27545	amino acid ABC transporter substrate-binding protein
C0J56_27555	14.46	2.54	2.50917	3.52e-08	9.54e-07	up	C0J56_27555	TonB-dependent siderophore receptor
C0J56_27560	11.34	3.98333	1.50937	3.67e-08	9.78e-07	up	C0J56_27560	peptidase
C0J56_27630	303.437	43.89	2.78943	2.01e-31	2.79e-29	up	fdhA	formaldehyde dehydrogenase, glutathione-independent
C0J56_27635	74.04	13.8267	2.42085	2.01e-27	2.34e-25	up	purU	formyltetrahydrofolate deformylase
C0J56_27640	82.71	12.0067	2.78423	1.15e-31	1.63e-29	up	C0J56_27640	sarcosine oxidase subunit gamma
C0J56_27645	111.53	10.7467	3.37547	1.22e-35	2.08e-33	up	C0J56_27645	sarcosine oxidase subunit alpha
C0J56_27650	60.1067	5.52667	3.44304	1.51e-07	3.69e-06	up	C0J56_27650	sarcosine oxidase subunit delta
C0J56_27655	51.8133	6.4	3.01718	1.91e-27	2.27e-25	up	C0J56_27655	sarcosine oxidase subunit beta
C0J56_27660	34.1067	4	3.09198	4.14e-24	4.23e-22	up	glyA	serine hydroxymethyltransferase
C0J56_27680	24.6367	69.2633	-1.49128	7.29e-05	0.000899197	down	C0J56_27680	hypothetical protein
C0J56_27685	54.1233	7.1	2.93036	8.87e-21	7.82e-19	up	C0J56_27685	hybrid-cluster NAD(P)-dependent oxidoreductase
C0J56_27695	372.19	36.5333	3.34875	4.03e-45	1.02e-42	up	C0J56_27695	Rieske (2Fe-2S) protein
C0J56_27715	10.5467	4.84	1.12371	0.00838497	0.047687	up	C0J56_27715	GNAT family N-acetyltransferase
C0J56_27720	66.9533	13.1533	2.34773	2.14e-20	1.78e-18	up	C0J56_27720	electron transfer flavoprotein subunit beta
C0J56_27725	43.0233	2.05	4.39142	4.46e-54	1.74e-51	up	C0J56_27725	electron transfer flavoprotein subunit alpha
C0J56_27730	39.0267	1.88333	4.3731	1.62e-34	2.54e-32	up	C0J56_27730	(Fe-S)-binding protein
C0J56_27735	53.7733	3.04	4.14475	4.68e-20	3.84e-18	up	C0J56_27735	N-methylproline demethylase
C0J56_27740	63.2433	3.36667	4.23152	2.16e-15	1.31e-13	up	C0J56_27740	hydrocarbon binding protein
C0J56_27745	83.7367	7.40667	3.49896	1.79e-12	8.33e-11	up	C0J56_27745	membrane dipeptidase
C0J56_27815	112.81	30.5567	1.88434	9.43e-09	2.8e-07	up	C0J56_27815	hypothetical protein
C0J56_27820	68.33	18.5867	1.87825	7.59e-05	0.000925768	up	C0J56_27820	GlxA family transcriptional regulator
C0J56_27830	39.7233	10.74	1.88699	1.01e-13	5.24e-12	up	C0J56_27830	glycine/betaine ABC transporter substrate-binding protein
C0J56_27835	33.53	13.6433	1.29726	4.72e-09	1.51e-07	up	choW	choline ABC transporter permease subunit
C0J56_27840	38.8467	12.6967	1.61334	2.48e-09	8.33e-08	up	choV	choline ABC transporter ATP-binding protein
C0J56_27875	9.74	23.6967	-1.28269	0.00273001	0.0194192	down	C0J56_27875	MFS transporter
C0J56_27880	7.13333	17.4867	-1.29361	5.22e-06	8.72e-05	down	C0J56_27880	ATP-dependent RNA helicase DbpA
C0J56_27940	31.4233	71.86	-1.19335	0.00684118	0.0405316	down	C0J56_27940	polysaccharide lyase family 7 protein
C0J56_28060	95.6767	234.573	-1.2938	0.000393639	0.00387512	down	C0J56_28060	acyl-CoA thioesterase
C0J56_28085	42.5833	94.04	-1.14299	1.92e-05	0.00027785	down	C0J56_28085	DEAD/DEAH box helicase
C0J56_28155	4.57	15.05	-1.7195	0.00596389	0.0363329	down	mdcH	malonate decarboxylase subunit epsilon
C0J56_28160	2.76333	13.2567	-2.26224	0.00145864	0.0117215	down	C0J56_28160	phosphoribosyl-dephospho-CoA transferase
C0J56_28165	2.95	21.0167	-2.83275	0.000119709	0.0013925	down	mdcE	biotin-independent malonate decarboxylase subunit gamma
C0J56_28170	2.39	28.5733	-3.57959	6.01e-10	2.1e-08	down	C0J56_28170	biotin-independent malonate decarboxylase subunit beta
C0J56_28175	1.42	23.77	-4.06518	1.14e-09	3.95e-08	down	mdcC	malonate decarboxylase acyl carrier protein
C0J56_28180	0.44	19.5167	-5.47106	6.16e-17	4.17e-15	down	C0J56_28180	triphosphoribosyl-dephospho-CoA synthase MdcB
C0J56_28185	1.19667	26.99	-4.49533	1.93e-35	3.21e-33	down	mdcA	malonate decarboxylase subunit alpha
C0J56_28280	39.7733	98.3567	-1.30622	4.85e-05	0.000634069	down	C0J56_28280	peptidase P60
C0J56_28290	20.6867	92.0867	-2.15429	5.24e-20	4.23e-18	down	C0J56_28290	YggS family pyridoxal phosphate-dependent enzyme
C0J56_28295	29.4733	110.627	-1.90822	3.76e-13	1.85e-11	down	C0J56_28295	pyrroline-5-carboxylate reductase
C0J56_28300	64.43	141.95	-1.13958	0.000155403	0.00173206	down	C0J56_28300	YggT family protein
C0J56_28310	14.35	30.0833	-1.06791	0.000563318	0.00524381	down	C0J56_28310	homoserine O-acetyltransferase
C0J56_28350	41.6167	84.4267	-1.02054	0.00030845	0.00314284	down	C0J56_28350	thiazole synthase
C0J56_28355	13.01	29.16	-1.16437	0.00214842	0.0160869	down	C0J56_28355	sulfur carrier protein ThiS
C0J56_28440	51.8133	114.263	-1.14097	0.00020747	0.00222295	down	C0J56_28440	pantetheine-phosphate adenylyltransferase
C0J56_28465	191.15	80.2567	1.25201	0.0056093	0.034935	up	C0J56_28465	protease
C0J56_28490	15.23	6.34667	1.26284	3.44e-07	7.7e-06	up	C0J56_28490	phosphorylcholine phosphatase
C0J56_28545	29.0733	13.15	1.14463	0.00660997	0.039524	up	C0J56_28545	type III secretion apparatus protein RspA
C0J56_28555	22.5367	8.51	1.40504	0.000547564	0.00513827	up	C0J56_28555	EscI/YscI/HrpB family type III secretion system inner rod protein
C0J56_28565	7.57333	2.81667	1.42694	0.00211623	0.0158663	up	C0J56_28565	type III secretion protein
C0J56_28605	9.76333	3.71667	1.39336	0.00356251	0.0242701	up	C0J56_28605	hypothetical protein
C0J56_28640	1.54333	0.16	3.26991	0.00672403	0.0399596	up	C0J56_28640	type III secretion protein
C0J56_28690	2.66	0.363333	2.87206	0.000202035	0.00217674	up	C0J56_28690	type III effector
C0J56_28730	197.817	27.9833	2.82152	5.83e-12	2.55e-10	up	C0J56_28730	putrescine ABC transporter permease PotI
C0J56_28735	196.373	33.04	2.57131	1.42e-06	2.74e-05	up	C0J56_28735	putrescine ABC transporter permease PotH
C0J56_28740	254.237	34.66	2.87483	1.36e-06	2.65e-05	up	C0J56_28740	polyamine ABC transporter ATP-binding protein
C0J56_28745	134.95	30.2633	2.15678	5.32e-05	0.000688761	up	C0J56_28745	polyamine ABC transporter substrate-binding protein
C0J56_28750	679.217	226.457	1.58464	8.14e-07	1.68e-05	up	C0J56_28750	spermidine/putrescine ABC transporter substrate-binding protein PotF
C0J56_28755	519.62	251.187	1.0487	0.00108577	0.00912859	up	C0J56_28755	aspartate aminotransferase family protein
C0J56_28760	649.32	313.25	1.05162	0.000428467	0.0041686	up	C0J56_28760	glutamine synthetase
C0J56_28765	341.65	127.16	1.42587	1.66e-06	3.15e-05	up	C0J56_28765	gamma-glutamyl-gamma-aminobutyrate hydrolase
C0J56_28770	628.443	308.74	1.02539	1.27e-07	3.15e-06	up	C0J56_28770	glutamine synthetase
C0J56_28840	9.85	20.0567	-1.02589	0.000110157	0.00130263	down	C0J56_28840	inorganic triphosphatase
C0J56_28990	54.5467	135.333	-1.31095	2.73e-08	7.53e-07	down	rho	transcription termination factor Rho
C0J56_29285	8.79	23.08	-1.39271	6.67e-07	1.41e-05	down	C0J56_29285	multidrug transporter NorM
C0J56_29295	5.25333	11.46	-1.1253	8.08e-06	0.000129807	down	rep	DNA helicase Rep
C0J56_29355	12.1467	28.43	-1.22685	2.22e-06	4.12e-05	down	C0J56_29355	GntR family transcriptional regulator
C0J56_29365	25.4633	11.0567	1.2035	2.77e-07	6.41e-06	up	C0J56_29365	MFS transporter
C0J56_29445	42.0633	90.9167	-1.11198	5.52e-07	1.19e-05	down	C0J56_29445	ribonuclease PH
C0J56_29450	11.6467	28.2067	-1.27612	9.13e-06	0.000144667	down	C0J56_29450	YicC family protein
C0J56_29490	63.8433	29.6933	1.1044	0.00509348	0.0323161	up	C0J56_29490	TonB system transport protein ExbD
C0J56_29850	88.9633	38.4133	1.2116	2.22e-06	4.12e-05	up	lpdA	dihydrolipoyl dehydrogenase
C0J56_29905	13.2933	29.9033	-1.1696	0.00374706	0.0252472	down	C0J56_29905	ABC transporter
C0J56_29955	12.8767	6.42	1.00411	0.00047399	0.00454312	up	pncB	nicotinate phosphoribosyltransferase
C0J56_30065	11.2367	4.26333	1.39816	0.0039244	0.0261238	up	C0J56_30065	hypothetical protein
C0J56_30075	69.5233	171.627	-1.3037	3.24e-06	5.78e-05	down	C0J56_30075	membrane protein insertase YidC
